# Supplementary material for: Mobile Laboratory Reveals the Circulation of Dengue Virus Serotype I of Asian Origin in Medina Gounass (Guediawaye), Senegal
Source: Diagnostics (Basel). 2020 Jun 16;10(6):408. doi: 10.3390/diagnostics10060408 (PMC7345902; doi:10.3390/diagnostics10060408)
Supplement: Supplementary file 1 [file diagnostics-10-00408-s001.zip]

Archive with 3 entries (2 files):
- Supplementary/
- Supplementary/Figure S1.pdf
- Supplementary/Supplementary Data 1_Data table supporting the findings.xlsx
