# Supplementary material for: Mobile Laboratory Reveals the Circulation of Dengue Virus Serotype I of Asian Origin in Medina Gounass (Guediawaye), Senegal
Source: Diagnostics (Basel). 2020 Jun 16;10(6):408. doi: 10.3390/diagnostics10060408 (PMC7345902; doi:10.3390/diagnostics10060408)
Supplement: Supplementary file 1 [file diagnostics-10-00408-s001.zip › Supplementary/Supplementary Data 1_Data table supporting the findings.xlsx]

## Sheet: Feuil1
																							real time RT-PCR		RT-RPA		NS1 antigen detection		ELISA IgM
Field Number	Num Prlvm	Fever Value	Temperature	Nombre habts maison	Age(month)	Classage	Sex	Date of collection	Dengue	Cough	Sore throat	rhinorrhea	headaches	rashes	diarrhea	Vomiting	Oculo-nasal catarrh	earache	Abdominal pain	Asthenia	Nausea	Nasal obstruction	Ct values	Detection time	Threshold time	Detection time	Optical Density	Average detection time
SH273694	1	38	<= 38	8	23	[12-24[	M	2015-09-07	0	1	0	0	0	0	1	0	0	0	0	0	0	0	0	0	0	0	NT	0	0
SH273695	2	38.4	]38 - 40[	7	48	[24-80[	F	2015-09-07	0	1	1	1	0	0	0	0	0	0	0	0	0	0	0	0	0	0	NT	0	0
SH273696	3	39.1	]38 - 40[	7	26	[24-80[	F	2015-09-07	0	0	0	0	0	0	0	0	1	0	0	0	0	0	0	0	0	0	NT	0	0
SH273697	4	38.7	]38 - 40[	10	60	[24-80[	M	2015-09-07	0	1	0	0	1	0	0	0	0	0	0	0	0	0	0	0	0	0	NT	0	0
SH273698	5	38	<= 38	12	60	[24-80[	M	2015-09-07	0	0	0	0	1	0	0	0	0	0	0	0	0	0	0	0	0	0	NT	0	0
SH273699	6	39.6	]38 - 40[	19	60	[24-80[	F	2015-09-07	0	1	0	1	0	0	0	1	0	0	0	0	0	0	0	0	0	0	NT	0	0
SH273700	7	39.3	]38 - 40[	5	60	[24-80[	F	2015-09-07	0	0	0	0	0	0	1	1	0	0	0	0	0	0	0	0	0	0	NT	0	0
SH273701	8	39.2	]38 - 40[	6	21	[12-24[	F	2015-09-14	0	1	0	1	0	0	0	1	0	0	0	0	0	0	0	0	0	0	NT	0	0
SH273702	9	39.1	]38 - 40[	6	75	[24-80[	F	2015-09-14	0	1	0	1	1	0	0	0	0	0	0	0	0	0	0	0	0	0	NT	0	0
SH273703	10	39.4	]38 - 40[	3	22	[12-24[	M	2015-09-14	0	1	0	1	0	0	0	0	0	0	0	0	0	0	0	0	0	0	NT	0	0
SH273704	11	40.5	>= 46	14	10	[6-12[	F	2015-09-14	0	1	0	1	0	0	0	0	0	0	0	0	0	0	0	0	0	0	NT	0	0
SH273705	12	39	]38 - 40[	13	10	[6-12[	F	2015-09-14	0	1	0	1	0	0	1	0	0	0	0	0	0	0	0	0	0	0	NT	0	0
SH273706	13	38.9	]38 - 40[	9	5	[0-6]	M	2015-09-14	0	1	0	1	0	0	1	0	0	0	0	0	0	0	0	0	0	0	NT	0	0
SH273707	14	38.7	]38 - 40[	5	14	[12-24[	F	2015-09-14	0	0	0	0	0	0	0	0	0	0	0	0	0	0	0	0	0	0	NT	0	0
SH273708	15	39.5	]38 - 40[	4	70	[24-80[	F	2015-09-14	0	0	0	0	1	0	1	0	0	0	0	0	0	0	0	0	0	0	NT	0	0
SH273709	16	38.6	]38 - 40[	15	60	[24-80[	F	2015-09-21	0	1	0	1	0	0	0	0	0	0	0	0	0	0	0	0	0	0	NT	0	0
SH273710	17	38.4	]38 - 40[	16	22	[12-24[	M	2015-09-21	0	1	0	1	0	0	0	0	0	0	0	0	0	0	0	0	0	0	NT	0	0
SH273711	18	39	]38 - 40[	12	108	[0-6]	F	2015-09-21	0	0	1	0	0	0	0	0	0	0	0	0	0	0	0	0	0	0	NT	0	0
SH273712	19	38.6	]38 - 40[	8	48	[0-6]	F	2015-09-21	0	1	0	1	0	0	0	0	0	0	0	0	0	0	0	0	0	0	NT	0	0
SH273713	20	40.4	>= 45	9	13	[12-24[	M	2015-09-21	0	1	0	1	0	0	1	0	0	0	0	0	0	0	0	0	0	0	NT	0	0
SH273714	21	38	<= 38	12	72	[24-80[	M	2015-09-28	0	0	0	0	0	0	0	0	0	0	0	0	0	0	0	0	0	0	NT	0	0
SH273715	22	40.1	>= 42	18	30	[24-80[	F	2015-09-28	0	1	0	1	0	0	0	0	0	0	0	0	0	0	0	0	0	0	NT	0	0
SH273716	23	39.6	]38 - 40[	10	30	[24-80[	F	2015-09-28	0	1	0	0	0	1	1	0	0	0	0	0	0	0	0	0	0	0	NT	0	0
SH273717	24	38.1	]38 - 40[	10	60	[24-80[	M	2015-09-28	0	0	0	1	0	1	0	0	0	0	0	0	0	0	0	0	0	0	NT	0	0
SH273718	25	38.2	]38 - 40[	10	27	[24-80[	F	2015-10-05	0	0	0	0	0	0	0	0	0	0	0	0	0	0	0	0	0	0	NT	0	0
SH273719	26	40.8	>= 47	7	21	[12-24[	F	2015-10-05	0	1	0	1	0	0	1	0	0	0	0	0	0	0	0	0	0	0	NT	0	0
SH273720	27	39.5	]38 - 40[	8	41	[24-80[	M	2015-10-05	0	1	1	1	0	0	0	0	0	0	0	0	0	0	0	0	0	0	NT	0	0
SH273721	28	38.2	]38 - 40[	8	13	[12-24[	M	2015-10-05	0	0	0	1	0	0	0	0	0	0	0	0	0	0	0	0	0	0	NT	0	0
SH273722	29	38.6	]38 - 40[	18	72	[24-80[	M	2015-10-12	0	0	0	0	0	0	0	0	0	0	0	0	0	0	0	0	0	0	NT	0	0
SH273723	30	38.3	]38 - 40[	8	23	[12-24[	F	2015-10-19	0	0	0	0	0	0	0	0	0	0	0	0	0	0	0	0	0	0	NT	0	0
SH273724	31	39.6	]38 - 40[	11	13	[12-24[	F	2015-10-19	0	1	0	1	0	0	1	1	0	0	1	0	0	0	0	0	0	0	NT	0	0
SH273725	32	39	]38 - 40[	13	90	[80-180]	M	2015-10-19	0	0	0	0	1	0	0	0	0	0	0	0	0	0	0	0	0	0	NT	0	0
SH273726	33	38.8	]38 - 40[	9	41	[24-80[	F	2015-10-19	0	0	0	1	0	0	1	0	0	0	0	0	0	0	0	0	0	0	NT	0	0
SH273727	34	38.4	]38 - 40[	8	30	[24-80[	M	2015-10-19	0	1	0	1	0	0	0	0	0	0	0	0	0	0	0	0	0	0	NT	0	0
SH273730	37	38.2	]38 - 40[	25	32	[24-80[	F	2015-10-26	0	1	0	0	0	0	0	1	1	0	0	0	0	0	0	0	0	0	NT	0	0
SH273731	38	38.5	]38 - 40[	8	50	[24-80[	M	2015-11-06	0	1	0	1	1	0	0	0	0	0	0	0	0	0	0	0	0	0	NT	0	0
SH273732	39	39	]38 - 40[	13	36	[24-80[	F	2015-11-06	0	0	0	1	0	0	0	0	0	0	1	0	0	0	0	0	0	0	NT	0	0
SH273733	40	38.2	]38 - 40[	27	5	[0-6]	F	2015-11-06	0	1	0	1	0	0	0	0	0	0	0	0	0	0	0	0	0	0	NT	0	0
SH273734	41	39	]38 - 40[	11	67	[24-80[	M	2015-11-06	0	0	0	0	0	0	0	0	0	0	1	0	0	0	0	0	0	0	NT	0	0
SH273735	42	38	<= 38	12	48	[24-80[	M	2015-11-09	0	1	0	1	0	0	1	0	0	0	0	0	0	0	0	0	0	0	NT	0	0
SH273736	43	40.1	>= 43	11	20	[12-24[	M	2015-11-09	0	0	0	1	0	0	1	0	0	0	0	0	0	0	0	0	0	0	NT	0	0
SH273737	44	38.1	]38 - 40[	8	96	[80-180]	F	2015-11-09	0	0	1	0	0	0	0	1	0	0	1	0	0	0	0	0	0	0	NT	0	0
SH273738	45	39.5	]38 - 40[	3	54	[24-80[	M	2015-11-16	0	0	1	1	0	0	0		0	0	0	0	0	0	0	0	0	0	NT	0	0
SH273739	46	38.9	]38 - 40[	27	44	[24-80[	M	2015-11-16	0	0	0	1	0	0	0	1	0	0	1	1	1	0	0	0	0	0	NT	0	0
SH273740	47	38.1	]38 - 40[	6	72	[24-80[	F	2015-11-16	0	1	0	0	0	0	0	0	0	0	0	0	0	0	0	0	0	0	NT	0	0
SH273741	48	38.7	]38 - 40[	10	23	[12-24[	M	2015-11-16	0	1	0	1	0	0	0	0	0	0	0	0	0	0	0	0	0	0	NT	0	0
SH273742	49	37.9	<= 38	13	43	[24-80[	F	2015-11-16	0	1	0	1	0	0	0	0	0	1	1	0	0	0	0	0	0	0	NT	0	0
SH273743	50	38.1	]38 - 40[	18	12	[12-24[	M	2015-11-20	0	1	0	1	0	0	0	1	0	0	0	0	0	0	0	0	0	0	NT	0	0
SH273744	51	40.1	>= 44	15	4	[0-6]	F	2015-11-23	0	1	0	0	0	0	1	0	0	0	0	0	0	0	0	0	0	0	NT	0	0
SH273745	52	39	]38 - 40[	9	12	[12-24[	F	2015-11-23	0	1	0	1	1	0	0	0	0	0	0	0	0	0	0	0	0	0	NT	0	0
SH273746	53	38.6	]38 - 40[	7	61	[24-80[	M	2015-11-27	0	1	0	1	1	0	0	0	0	0	1	0	0	0	0	0	0	0	NT	0	0
SH273747	54	38.6	]38 - 40[	17	24	[24-80[	M	2015-12-07	0	1	0	1	0	0	0	1	0	0	0	0	0	0	0	0	0	0	NT	0	0
SH273748	55	39	]38 - 40[	8	72	[24-80[	F	2015-12-07	0	1	0	1	0	0	0	0	0	0	1	0	0	0	0	0	0	0	NT	0	0
SH273749	56	38.6	]38 - 40[	5	14	[12-24[	F	2015-12-11	0	0	0	1	0	0	0	0	0	0	1	0	0	0	0	0	0	0	NT	0	0
SH273750	57	38.4	]38 - 40[	12	32	[24-80[	F	2015-12-11	0	1	0	1	0	0	0	0	0	0	0	0	0	0	0	0	0	0	NT	0	0
SH273751	58	38.6	]38 - 40[	6	65	[24-80[	M	2015-12-14	1	1	1	1	1	0	0	0	0	0	1	0	0	0	29.35	79 mn	6 mn	6 mn	6.8477	2 hours	0
SH273752	59	38.5	]38 - 40[	11	29	[24-80[	F	2015-12-14	0	1	0	1	0	0	1	0	0	0	1	0	0	0	0	0	0	0	NT	0	0
SH273753	60	38.6	]38 - 40[	13	72	[24-80[	F	2015-12-14	0	0	1	1	0	0	0	0	0	0	0	0	0	0	0	0	0	0	NT	0	0
SH273754	61	39.4	]38 - 40[	18	1	[0-6]	F	2015-12-14	0	0	1	1	0	0	0	0	0	0	1	0	0	0	0	0	0	0	NT	0	0
SH273755	62	38.8	]38 - 40[	5	115	[80-180]	M	2015-12-14	1	1	0	0	0	0	0	0	0	0	1	0	1	0	27.59	75 mn	5mn	5 mn	7.9131	2 hours	0
SH273756	63	39.2	]38 - 40[	11	71	[24-80[	F	2015-12-18	1	1	0	1	1	0	0	1	0	0	1	0	0	0	26.42	72 mn	5 mn	5 mn	9.819	2 hours	0
SH273757	64	38.4	]38 - 40[	25	58	[24-80[	F	2015-12-18	0	0	0	0	0	0	0	0	0	0	0	0	0	0	0	0	0	0	NT	0	0
SH273758	65	40	>= 40	9	108	[80-180]	F	2015-12-21	0	1	1	1	1	0	0	0	0	0	1	0	0	0	0	0	0	0	NT	0	0
SH273759	66	39.2	]38 - 40[	7	12	[12-24[	M	2015-12-21	0	0	0	1	0	0	0	0	0	1	0	0	0	0	0	0	0	0	NT	0	0
SH273760	67	38.5	]38 - 40[	12	23	[12-24[	M	2015-12-28	0	1	0	1	0	0	0	0	0	0	1	0	0	0	0	0	0	0	NT	0	0
SH273761	68	38	<= 38	16	36	[24-80[	F	2016-01-04	0	1	0	1	0	0	1	1	0	0	0	0	0	0	0	0	0	0	NT	0	0
SH273762	69	39	]38 - 40[	14	22	[12-24[	F	2016-01-08	0	0	0	0	0	0	0	0	0	0	0	0	0	0	0	0	0	0	NT	0	0
SH273763	70	38.4	]38 - 40[	21	84	[80-180]	M	2016-01-11	0	0	0	0	0	1	0	0	0	0	0	0	0	0	0	0	0	0	NT	0	0
SH273764	71	38.4	]38 - 40[	24	47	[24-80[	M	2016-01-11	0	1	0	1	0	0	0	1	0	0	1	0	0	0	0	0	0	0	NT	0	0
SH273765	72	38.1	]38 - 40[	7	32	[24-80[	M	2016-01-15	0	1	1	1	0	0	0	0	0	0	1	0	0	0	0	0	0	0	NT	0	0
SH273766	73	38.1	]38 - 40[	13	52	[24-80[	F	2016-01-18	0	1	0	0	0	0	0	0	0	0	0	0	0	0	0	0	0	0	NT	0	0
SH273767	74	39	]38 - 40[	12	70	[24-80[	F	2016-01-18	0	1	1	0	1	0	0	1	0	0	0	0	0	0	0	0	0	0	NT	0	0
SH273768	75	38.2	]38 - 40[	12	29	[24-80[	M	2016-01-18	0	0	0	1	0	0	1	1	0	0	0	0	0	0	0	0	0	0	NT	0	0
SH273769	76	39.2	]38 - 40[	20	20	[12-24[	F	2016-01-22	0	1	0	1	0	0	1	0	0	0	1	0	0	0	0	0	0	0	NT	0	0
SH273770	77	38.2	]38 - 40[	11	60	[24-80[	F	2016-01-22	0	0	0	0	0	0	0	1	0	0	1	0	0	0	0	0	0	0	NT	0	0
SH273771	78	39.1	]38 - 40[	18	48	[24-80[	F	2016-01-22	0	1	0	1	0	1	0	1	0	0	0	0	0	0	0	0	0	0	NT	0	0
SH273772	79	39	]38 - 40[	15	72	[24-80[	F	2016-01-22	0	0	0	0	0	0	0	1	0	0	1	0	0	0	0	0	0	0	NT	0	0
SH273773	80	38.1	]38 - 40[	27	41	[24-80[	M	2016-01-25	0	1	0	1	1	1	0	0	0	0	0	0	0	0	0	0	0	0	NT	0	0
SH273774	81	38	<= 38	16	75	[24-80[	F	2016-01-25	0	0	1	1	0	0	0	0	0	0	1	0	0	0	0	0	0	0	NT	0	0
SH273775	82	38.6	]38 - 40[	12	33	[24-80[	F	2016-01-25	0	1	0	0	0	0	0	0	0	0	1	0	0	0	0	0	0	0	NT	0	0
SH273776	83	39.1	]38 - 40[	10	12	[12-24[	F	2016-01-29	0	0	0	0	0	0	0	0	0	0	0	0	0	0	0	0	0	0	NT	0	0
SH273777	84	38.6	]38 - 40[	33	60	[24-80[	F	2016-02-05	0	0	0	0	1	0	0	0	0	0	0	1	0	0	0	0	0	0	NT	0	0
SH273778	85	38.6	]38 - 40[	21	72	[24-80[	F	2016-02-05	0	1	1	0	1	0	0	0	0	0	0	0	0	0	0	0	0	0	NT	0	0
SH273779	86	38	<= 38	3	36	[24-80[	M	2016-02-05	0	1	0	0	0	0	1	1	0	0	0	0	0	0	0	0	0	0	NT	0	0
SH273780	87	39.4	]38 - 40[	8	48	[24-80[	F	2016-02-08	0	1	0	1	0	0	1	1	0	0	0	0	0	0	0	0	0	0	NT	0	0
SH273781	88	39	]38 - 40[	10	22	[12-24[	M	2016-02-08	0	1	0	1	1	0	1	1	0	0	0	0	0	0	0	0	0	0	NT	0	0
SH273782	89	38.9	]38 - 40[	20	14	[12-24[	F	2016-02-08	0	0	0	1	0	0	1	0	0	0	0	0	0	0	0	0	0	0	NT	0	0
SH273783	90	39	]38 - 40[	4	7	[6-12[	M	2016-02-12	0	0	0	0	0	0	1	1	1	0	0	0	0	0	0	0	0	0	NT	0	0
SH273784	91	38.3	]38 - 40[	5	11	[6-12[	F	2016-02-12	0	0	0	1	0	0	1	1	0	0	0	0	0	0	0	0	0	0	NT	0	0
SH273785	92	38.5	]38 - 40[	20	5	[0-6]	M	2016-02-12	0	0	0	1	0	0	0	0	0	0	1	0	0	0	0	0	0	0	NT	0	0
SH273786	93	38	<= 38	13	15	[12-24[	F	2016-02-19	0	0	0	0	0	0	1	1	0	0	0	0	0	0	0	0	0	0	NT	0	0
SH273787	94	38.2	]38 - 40[	10	68	[24-80[	F	2016-02-19	0	0	1	1	1	1	0	1	0	0	0	0	0	0	0	0	0	0	NT	0	0
SH273788	95	38.9	]38 - 40[	10	37	[24-80[	M	2016-02-19	0	1	0	0	0	0	0	0	0	0	1	0	0	0	0	0	0	0	NT	0	0
SH273789	96	39.1	]38 - 40[	5	33	[24-80[	M	2016-02-19	0	1	0	1	0	0	0	1	0	0	0	0	0	0	0	0	0	0	NT	0	0
SH273790	97	40	>= 41	20	40	[24-80[	M	2016-02-22	0	0	0	0	1	0	0	0	0	0	0	0	0	1	0	0	0	0	NT	0	0
SH273791	98	38.3	]38 - 40[	5	96	[80-180]	F	2016-02-22	0	0	0	1	0	0	0	0	0	0	0	0	0	1	0	0	0	0	NT	0	0
SH273792	99	38.9	]38 - 40[	6	61	[24-80[	M	2016-02-26	0	0	0	1	0	0	0	0	0	0	1	0	0	0	0	0	0	0	NT	0	0
SH273793	100	38.4	]38 - 40[	21	5	[0-6]	F	2016-02-29	0	0	0	0	0	0	1	0	0	0	0	0	0	0	0	0	0	0	NT	0	0
SH273794	101	37.9	<= 38	7	53	[24-80[	F	2016-03-07	0	0	0	1	0	0	0	0	0	0	0	0	0	0	0	0	0	0	NT	0	0
SH273795	102	38	<= 38	15	23	[12-24[	F	2016-03-07	0	0	0	1	0	0	0	0	0	0	0	0	0	0	0	0	0	0	NT	0	0
SH273796	103	39.9	]38 - 40[	11	21	[12-24[	F	2016-03-07	0	0	0	1	0	0	0	0	1	0	0	0	0	0	0	0	0	0	NT	0	0
SH273797	104	38.1	]38 - 40[	13	48	[24-80[	M	2016-03-11	0	0	0	1	0	0	0	0	0	0	0	0	0	0	0	0	0	0	NT	0	0
SH273798	105	38.5	]38 - 40[	16	108	[80-180]	F	2016-03-11	0	0	0	1	0	0	0	1	0	0	0	0	0	0	0	0	0	0	NT	0	0
SH273799	106	38.4	]38 - 40[	4	12	[12-24[	F	2016-03-11	0	0	0	1	0	0	0	0	0	0	0	0	0	0	0	0	0	0	NT	0	0
		1	yes/positive
		0	no/negative
		NT	Not tested
